# Supplementary material for: Identification and Mechanisms of Osteocyte Subsets Involved in the Pathological Progression of Osteoporosis
Source: Adv Sci (Weinh). 2025 Nov 18;13(5):e13427. doi: 10.1002/advs.202513427 (PMC12850396; doi:10.1002/advs.202513427)
Supplement: Supplementary file 6 — Supporting Information [file ADVS-13-e13427-s004.zip]

Archive with 3 entries (3 files):
- Supplementary File 1.pdf
- Supplementary File 2.pdf
- Supplementary File 3.rar
